# Supplementary material for: Elements in Soft Tissues of the Young Mediterranean Mussel Mytilus galloprovincialis Lam. 1819 Collected in Sevastopol Bay (Crimea, Black Sea): Effects of Age, Sex, Location, and Principal Morphometric Parameters
Source: Animals (Basel). 2023 Jun 10;13(12):1950. doi: 10.3390/ani13121950 (PMC10295058; doi:10.3390/ani13121950)
Supplement: Supplementary file 1 [file animals-13-01950-s001.zip]

Archive with 1 entries (1 files):
- animals-2319549-supplementary.pdf
